# Supplementary material for: Chemical Composition and Bioactivity of Essential Oils from Magnolia pugana, an Endemic Mexican Magnoliaceae Species
Source: Molecules. 2025 Sep 17;30(18):3778. doi: 10.3390/molecules30183778 (PMC12473070; doi:10.3390/molecules30183778)
Supplement: Supplementary file 1 [file molecules-30-03778-s001.zip]

Archive with 1 entries (1 files):
- molecules-3806165-supplementary.pdf
